# Supplementary material for: Cardiac Function Evaluation after SARS-CoV-2 mRNA Vaccination in Children and Adolescents: A Prospective Speckle-Tracking Echocardiography Study
Source: Vaccines (Basel). 2023 Aug 9;11(8):1348. doi: 10.3390/vaccines11081348 (PMC10458879; doi:10.3390/vaccines11081348)
Supplement: Supplementary file 1 [file vaccines-11-01348-s001.zip]

Archive with 1 entries (1 files):
- vaccines-2502831-supplementary.pdf
